# Supplementary material for: Printing via Laser-Induced Forward Transfer and the Future of Digital Manufacturing
Source: Materials (Basel). 2023 Jan 11;16(2):698. doi: 10.3390/ma16020698 (PMC9865182; doi:10.3390/ma16020698)
Supplement: Supplementary file 1 [file materials-16-00698-s001.zip]

Archive with 1 entries (1 files):
- materials-2070810-supplementary.pdf
